# Supplementary material for: SHARPIN Enhances Ferroptosis in Synovial Sarcoma Cells via NF-κB- and PRMT5-Mediated PGC1α Reduction
Source: Cancers (Basel). 2023 Jul 4;15(13):3484. doi: 10.3390/cancers15133484 (PMC10341212; doi:10.3390/cancers15133484)
Supplement: Supplementary file 1 [file cancers-15-03484-s001.zip]

Archive with 13 entries (13 files):
- File S1. original-images.pdf
- Supple Figure1.pdf
- Supple Figure10.pdf
- Supple FIgure11.pdf
- Supple Figure2.pdf
- Supple Figure3.pdf
- Supple Figure4.pdf
- Supple Figure5.pdf
- Supple Figure6.pdf
- Supple Figure7.pdf
- Supple Figure8.pdf
- Supple Figure9.pdf
- supplemental Table S1.xlsx
