# Supplementary material for: SHARPIN Enhances Ferroptosis in Synovial Sarcoma Cells via NF-κB- and PRMT5-Mediated PGC1α Reduction
Source: Cancers (Basel). 2023 Jul 4;15(13):3484. doi: 10.3390/cancers15133484 (PMC10341212; doi:10.3390/cancers15133484)
Supplement: Supplementary file 1 [file cancers-15-03484-s001.zip › supplemental Table S1.xlsx]

## Sheet: Sheet1
Table S1
human	q-PCR primers
GAPDH	GTCTCCTCTGACTTCAACAGCG
	ACCACCCTGTTGCTGTAGCCAA
TFRC	ATCGGTTGGTGCCACTGAATGG
	ACAACAGTGGGCTGGCAGAAAC
SHARPIN	TGGCTGTGAGATGTGTAGCACC
	CCTGGAGATGTCGGACTTGTGA
SLC7A11	TCCTGCTTTGGCTCCATGAACG
	AGAGGAGTGTGCTTGCGGACAT
PGC1a	CCAAAGGATGCGCTCTCGTTCA
	CGGTGTCTGTAGTGGCTTGACT
IL-6	AGACAGCCACTCACCTCTTCAG
	TTCTGCCAGTGCCTCTTTGCTG
GPX4	ACAAGAACGGCTGCGTGGTGAA
	GCCACACACTTGTGGAGCTAGA
